# Supplementary material for: Transcription factors ETV4 and ETV5 are required for nephron progenitor cell maintenance, distal nephron development and connection to the collecting system
Source: Front Cell Dev Biol. 2026 Jul 1;14:1820140. doi: 10.3389/fcell.2026.1820140 (PMC13370208; doi:10.3389/fcell.2026.1820140)
Supplement: Supplementary file 4 [file Table1.xlsx]

## Sheet: Sheet 1 - M_vs_C_DEG
	Symbol	baseMean	log2FoldChange	lfcSE	stat	pvalue	padj
ENSMUSG00000017724	Etv4	1555.33	-3.55073	0.16836	-21.0901	9.80059e-99	1.53379e-94
ENSMUSG00000020000	Moxd1	893.645	-1.94374	0.152077	-12.7813	2.08548e-37	1.08793e-33
ENSMUSG00000052516	Robo2	3814.75	-1.45783	0.128848	-11.3143	1.1145e-29	4.36049e-26
ENSMUSG00000074505	Fat3	1017.63	-1.1914	0.114589	-10.3972	2.55442e-25	6.66279e-22
ENSMUSG00000055409	Nell1	380.593	-1.99102	0.193043	-10.3138	6.10095e-25	1.364e-21
ENSMUSG00000091478	NA	228.167	-10.0842	1.03293	-9.76269	1.62781e-22	3.18439e-19
ENSMUSG00000022367	Has2	949.928	-1.73112	0.186361	-9.28907	1.55636e-20	2.70634e-17
ENSMUSG00000048387	Osr1	992.676	-1.8252	0.203845	-8.95384	3.43318e-19	5.37293e-16
ENSMUSG00000020042	Btbd11	1516.1	-1.60955	0.180603	-8.91206	5.00908e-19	7.12656e-16
ENSMUSG00000026976	Pax8	3529.89	0.753637	0.0891254	8.45591	2.76911e-17	3.33358e-14
ENSMUSG00000020176	Grb10	23484.1	-0.662258	0.0786508	-8.42023	3.75744e-17	4.20028e-14
ENSMUSG00000025089	Gfra1	4738.06	-1.35369	0.16131	-8.3919	4.78342e-17	4.9907e-14
ENSMUSG00000057606	Colq	110.972	-2.96349	0.367218	-8.0701	7.02388e-16	6.4661e-13
ENSMUSG00000029151	Slc30a3	162.705	2.31202	0.293685	7.87245	3.47753e-15	3.02352e-12
ENSMUSG00000021792	Prxl2a	1905.74	-0.730315	0.0929311	-7.85868	3.88214e-15	3.19766e-12
ENSMUSG00000044447	Dock5	985.369	-1.55682	0.202035	-7.70569	1.30137e-14	1.01832e-11
ENSMUSG00000057329	Bcl2	2241.22	-0.850003	0.110565	-7.68782	1.49664e-14	1.11535e-11
ENSMUSG00000029757	Dync1i1	78.1264	-3.33914	0.438709	-7.61128	2.71385e-14	1.93054e-11
ENSMUSG00000030729	Pgm2l1	1762.22	-1.21288	0.160674	-7.54871	4.39585e-14	2.99109e-11
ENSMUSG00000029830	Svopl	878.611	1.22196	0.163144	7.49003	6.88566e-14	4.49002e-11
ENSMUSG00000008999	Bmp7	3348.54	-0.905168	0.121849	-7.42862	1.09739e-13	6.86967e-11
ENSMUSG00000022012	Enox1	449.301	-1.46235	0.197405	-7.40786	1.28358e-13	7.72616e-11
ENSMUSG00000052957	Gas1	10149	-0.929195	0.127291	-7.29977	2.88259e-13	1.67084e-10
ENSMUSG00000027996	Sfrp2	3346.61	0.760167	0.104691	7.26105	3.84084e-13	2.14675e-10
ENSMUSG00000024597	Slc12a2	5617.47	-1.1144	0.156723	-7.11064	1.15505e-12	6.23331e-10
ENSMUSG00000066705	Fxyd6	4757.98	-0.637184	0.0897586	-7.09886	1.25789e-12	6.56199e-10
ENSMUSG00000026208	Des	7422.15	-1.24279	0.180114	-6.9	5.20021e-12	2.54323e-09
ENSMUSG00000001493	Meox1	278.398	-1.52791	0.221912	-6.8852	5.77072e-12	2.73672e-09
ENSMUSG00000019124	Scrn1	464.47	1.57676	0.22943	6.8725	6.30861e-12	2.90382e-09
ENSMUSG00000018160	Med1	1375.92	-1.13453	0.166092	-6.83074	8.44755e-12	3.77726e-09
ENSMUSG00000029618	Ocm	51.4818	-3.87413	0.572568	-6.76624	1.32176e-11	5.74599e-09
ENSMUSG00000028464	Tpm2	3495.07	-0.627496	0.0931696	-6.73499	1.63942e-11	6.9343e-09
ENSMUSG00000066842	Hmcn1	1791.24	-0.880948	0.132307	-6.65837	2.76887e-11	1.14034e-08
ENSMUSG00000001823	Hoxd12	678.574	-1.75674	0.271492	-6.47069	9.75549e-11	3.63508e-08
ENSMUSG00000021457	Syk	1605.99	0.729275	0.113636	6.41766	1.38385e-10	5.03656e-08
ENSMUSG00000006800	Sulf2	9331.43	-0.845126	0.13192	-6.40637	1.49021e-10	5.30041e-08
ENSMUSG00000055210	Foxd2	2048.21	-1.11201	0.174741	-6.36375	1.96892e-10	6.84747e-08
ENSMUSG00000046500	Tafa4	84.989	-3.01497	0.474468	-6.35444	2.09193e-10	7.1171e-08
ENSMUSG00000044461	Shisa2	1292.57	-1.4167	0.224876	-6.29993	2.97777e-10	9.91534e-08
ENSMUSG00000050947	Amigo1	682.223	-0.993992	0.15882	-6.25862	3.88391e-10	1.24047e-07
ENSMUSG00000028019	Pdgfc	1602.24	-0.878266	0.140288	-6.26045	3.83867e-10	1.24047e-07
ENSMUSG00000026873	Phf19	382.639	-1.14543	0.183195	-6.25256	4.03784e-10	1.26384e-07
ENSMUSG00000054693	Adam10	5587.8	-0.593198	0.0951679	-6.23317	4.57088e-10	1.40263e-07
ENSMUSG00000070645	Ren1	93.5142	-2.70944	0.438361	-6.18084	6.37606e-10	1.91895e-07
ENSMUSG00000063239	Grm4	680.415	1.40615	0.228786	6.14615	7.93877e-10	2.34418e-07
ENSMUSG00000062980	Cped1	4005.45	-0.844191	0.138014	-6.11669	9.55383e-10	2.76884e-07
ENSMUSG00000017400	Stac2	594.243	0.947799	0.155481	6.09593	1.08805e-09	3.09601e-07
ENSMUSG00000022103	Gfra2	473.67	1.13146	0.185944	6.08494	1.16531e-09	3.25664e-07
ENSMUSG00000023913	Pla2g7	1633.41	-0.843129	0.139873	-6.02782	1.66186e-09	4.56283e-07
ENSMUSG00000043003	Rasef	443.597	-1.52622	0.253719	-6.01539	1.79455e-09	4.8422e-07
ENSMUSG00000074364	Ehd2	4742	0.521466	0.0868816	6.00203	1.94867e-09	5.16893e-07
ENSMUSG00000037254	Itih2	141.767	-1.91344	0.319072	-5.99688	2.01142e-09	5.24645e-07
ENSMUSG00000035274	Tpbg	777.861	-0.815022	0.136631	-5.96514	2.44421e-09	6.20645e-07
ENSMUSG00000038677	Scube3	9624.92	0.708942	0.118867	5.96417	2.45878e-09	6.20645e-07
ENSMUSG00000026494	Kif26b	5552.87	-0.817086	0.137453	-5.94448	2.77337e-09	6.8894e-07
ENSMUSG00000000628	Hk2	1208.72	-0.968634	0.163695	-5.91731	3.27254e-09	7.7599e-07
ENSMUSG00000029189	Sel1l3	3335.16	-0.787131	0.13302	-5.91737	3.27127e-09	7.7599e-07
ENSMUSG00000024427	Spry4	472.203	-1.08621	0.184593	-5.88435	3.99619e-09	9.33438e-07
ENSMUSG00000030825	Hsd17b14	158.379	1.48786	0.2538	5.86232	4.56439e-09	1.05048e-06
ENSMUSG00000021614	Vcan	12313.6	-0.769473	0.131908	-5.83341	5.43062e-09	1.19703e-06
ENSMUSG00000053414	Hunk	3470.83	-0.706368	0.121064	-5.83469	5.38915e-09	1.19703e-06
ENSMUSG00000007097	Atp1a2	404.745	-1.08931	0.187981	-5.79481	6.83971e-09	1.48669e-06
ENSMUSG00000029381	Shroom3	3935.29	-0.949535	0.163976	-5.79069	7.0097e-09	1.50277e-06
ENSMUSG00000024743	Syt7	1223.72	-0.993776	0.172071	-5.77539	7.67747e-09	1.62368e-06
ENSMUSG00000047907	Tshz2	4039.7	-0.561236	0.0980845	-5.72197	1.05296e-08	2.19717e-06
ENSMUSG00000007655	Cav1	1941.9	0.826993	0.14546	5.68535	1.30543e-08	2.68815e-06
ENSMUSG00000026748	Plxdc2	1490.22	-0.564662	0.0995429	-5.67255	1.40686e-08	2.85939e-06
ENSMUSG00000047446	Arl4a	867.55	0.855021	0.150901	5.66609	1.4609e-08	2.93116e-06
ENSMUSG00000040715	Rsc1a1	48.1577	5.57411	0.98927	5.63457	1.75496e-08	3.43314e-06
ENSMUSG00000044863	Defb36	37.9596	-2.65942	0.474132	-5.60903	2.03464e-08	3.93112e-06
ENSMUSG00000038248	Sobp	940.585	-2.40424	0.429107	-5.6029	2.10796e-08	4.02311e-06
ENSMUSG00000018217	Pmp22	1581.39	0.617884	0.110685	5.58235	2.37284e-08	4.42082e-06
ENSMUSG00000031603	Fgf20	106.373	-2.39335	0.429986	-5.56612	2.60473e-08	4.79576e-06
ENSMUSG00000066366	Serpina1a	54.7273	3.76233	0.681173	5.52331	3.32672e-08	5.98427e-06
ENSMUSG00000024238	Zeb1	3125.77	-0.752152	0.136734	-5.50083	3.78002e-08	6.72242e-06
ENSMUSG00000071553	Cpa2	297.628	-0.993199	0.181512	-5.47183	4.45424e-08	7.83245e-06
ENSMUSG00000004791	Pgf	213.9	-1.37496	0.251595	-5.46497	4.62997e-08	7.93081e-06
ENSMUSG00000021835	Bmp4	972.323	0.766744	0.140284	5.46565	4.61221e-08	7.93081e-06
ENSMUSG00000035403	Crb2	477.509	1.38077	0.252715	5.46373	4.6622e-08	7.93081e-06
ENSMUSG00000094935	NA	19.0444	7.47468	1.39374	5.36303	8.1838e-08	1.37717e-05
ENSMUSG00000037573	Tob1	635.821	-0.932257	0.174012	-5.35743	8.44149e-08	1.39062e-05
ENSMUSG00000034573	Ptpn13	5253.94	0.735935	0.137358	5.3578	8.42421e-08	1.39062e-05
ENSMUSG00000001270	Ckb	2384.33	-0.7224	0.135327	-5.33818	9.38851e-08	1.53052e-05
ENSMUSG00000050010	Shisa3	18912	-0.776631	0.145783	-5.32731	9.96777e-08	1.59179e-05
ENSMUSG00000050295	Foxc1	2555.53	-0.687856	0.129595	-5.30773	1.11001e-07	1.73717e-05
ENSMUSG00000043496	Tril	9724.36	-0.619247	0.116656	-5.30831	1.10646e-07	1.73717e-05
ENSMUSG00000044071	Tafa2	243.665	-1.05511	0.19961	-5.28587	1.25108e-07	1.91954e-05
ENSMUSG00000030905	Crym	3626.21	-2.74685	0.520266	-5.27971	1.29391e-07	1.96599e-05
ENSMUSG00000028613	Lrp8	387.953	-0.966379	0.184003	-5.25198	1.50473e-07	2.26433e-05
ENSMUSG00000022285	Ywhaz	7811.08	-0.759133	0.144726	-5.24532	1.56009e-07	2.32528e-05
ENSMUSG00000054889	Dsp	2805.36	0.871733	0.166328	5.24105	1.59662e-07	2.35727e-05
ENSMUSG00000048701	Ccdc6	2107.32	-0.60524	0.115535	-5.23857	1.61822e-07	2.36684e-05
ENSMUSG00000033060	Lmo7	555.097	0.776001	0.148302	5.23257	1.67169e-07	2.4224e-05
ENSMUSG00000034463	Scara3	2548.17	-0.563549	0.107915	-5.22217	1.76838e-07	2.53901e-05
ENSMUSG00000030657	Xylt1	585.426	-1.06292	0.204501	-5.19764	2.01829e-07	2.87148e-05
ENSMUSG00000021732	Fgf10	690.122	-1.05795	0.203693	-5.19382	2.06018e-07	2.90467e-05
ENSMUSG00000070366	Plpp4	79.6652	1.91805	0.371795	5.1589	2.48412e-07	3.44039e-05
ENSMUSG00000026251	Chrnd	125.23	-2.26405	0.440609	-5.13845	2.77008e-07	3.80279e-05
ENSMUSG00000024087	Cyp1b1	1649.43	0.839171	0.163791	5.12342	3.00044e-07	4.04801e-05
ENSMUSG00000032114	Slc37a4	755.488	1.22893	0.239791	5.125	2.97537e-07	4.04801e-05
ENSMUSG00000057751	Megf6	1985.82	-0.625694	0.122709	-5.09899	3.41465e-07	4.56746e-05
ENSMUSG00000013089	Etv5	3302.22	-0.846571	0.166372	-5.08842	3.61056e-07	4.78859e-05
ENSMUSG00000034161	Scx	418.365	-0.795615	0.156541	-5.08247	3.72561e-07	4.89964e-05
ENSMUSG00000036896	C1qc	369.001	0.830899	0.163593	5.07905	3.79335e-07	4.94716e-05
ENSMUSG00000015957	Wnt11	1553.07	-0.814625	0.160811	-5.06574	4.0682e-07	5.26176e-05
ENSMUSG00000051391	Ywhag	6588.64	-0.533869	0.105508	-5.06001	4.1923e-07	5.37783e-05
ENSMUSG00000028364	Tnc	2258.82	-0.725258	0.143882	-5.04063	4.64006e-07	5.8562e-05
ENSMUSG00000033577	Myo6	4066.44	0.766159	0.152198	5.03398	4.80395e-07	5.96681e-05
ENSMUSG00000101111	NA	99291.5	0.765466	0.152141	5.0313	4.8717e-07	6.00331e-05
ENSMUSG00000037992	Rara	1257.94	-0.54113	0.108239	-4.99941	5.75051e-07	6.93913e-05
ENSMUSG00000032034	Kcnj5	98.2775	1.92082	0.384152	5.00015	5.72854e-07	6.93913e-05
ENSMUSG00000043439	Epop	1554.47	-0.769176	0.154844	-4.96743	6.78457e-07	8.10523e-05
ENSMUSG00000039717	Ralyl	63.8485	-3.43913	0.692893	-4.96343	6.92593e-07	8.21142e-05
ENSMUSG00000027761	Aadac	21.3638	7.64009	1.54144	4.95647	7.17852e-07	8.4469e-05
ENSMUSG00000024064	Galnt14	201.896	1.6189	0.326852	4.95299	7.30804e-07	8.53513e-05
ENSMUSG00000024245	Tmem178	248.429	1.15359	0.233072	4.94952	7.43984e-07	8.6247e-05
ENSMUSG00000022075	Rhobtb2	1231.34	-0.538438	0.109075	-4.93641	7.95734e-07	9.08995e-05
ENSMUSG00000032846	Zswim6	1095.55	0.621997	0.125992	4.93681	7.94092e-07	9.08995e-05
ENSMUSG00000042353	Frem3	64.8319	1.75506	0.356081	4.92882	8.27275e-07	9.38177e-05
ENSMUSG00000028255	Clca1	10.1637	-7.03687	1.44411	-4.87282	1.10017e-06	0.000122983
ENSMUSG00000000552	Zfp385a	3018.54	-0.696761	0.143057	-4.87051	1.11309e-06	0.000123545
ENSMUSG00000092060	Bend4	1047.96	-0.829435	0.170368	-4.86848	1.1246e-06	0.000123943
ENSMUSG00000031891	Hsd11b2	3214.53	-0.756427	0.157007	-4.8178	1.45153e-06	0.000158649
ENSMUSG00000033400	Agl	2027.99	-0.534237	0.111242	-4.80245	1.56734e-06	0.000168006
ENSMUSG00000026840	Lamc3	794.213	0.962824	0.200584	4.80009	1.58592e-06	0.000168841
ENSMUSG00000037813	D630003M21Rik	543.35	1.46515	0.305546	4.79518	1.62528e-06	0.000171862
ENSMUSG00000051527	Usp29	340.519	-0.774423	0.161825	-4.78556	1.70509e-06	0.00017672
ENSMUSG00000041592	Sdk2	1866.19	0.549855	0.11489	4.7859	1.70221e-06	0.00017672
ENSMUSG00000024621	Csf1r	923.822	0.561095	0.117214	4.78693	1.69351e-06	0.00017672
ENSMUSG00000028373	Astn2	503.037	0.753637	0.158583	4.75232	2.01092e-06	0.000207045
ENSMUSG00000032217	Rnf111	1016.87	-1.0989	0.231655	-4.7437	2.09846e-06	0.000214397
ENSMUSG00000004415	Col26a1	10233.2	-0.774489	0.163359	-4.74101	2.1265e-06	0.000214397
ENSMUSG00000015396	Cd83	741.804	-0.678936	0.143228	-4.74024	2.13463e-06	0.000214397
ENSMUSG00000060402	Chst8	213.952	1.67563	0.353507	4.74001	2.13712e-06	0.000214397
ENSMUSG00000017631	Abr	5094.06	-0.545382	0.1152	-4.73421	2.19911e-06	0.00021921
ENSMUSG00000026434	Nucks1	5569.74	-0.907504	0.19183	-4.73076	2.23682e-06	0.000221558
ENSMUSG00000060586	H2-Eb1	96.8513	-1.73495	0.367098	-4.72611	2.28865e-06	0.000225267
ENSMUSG00000029819	Npy	276.44	0.846091	0.179166	4.72239	2.33094e-06	0.000227995
ENSMUSG00000029168	Dpysl5	942.197	0.553927	0.118245	4.68458	2.80541e-06	0.000271016
ENSMUSG00000042286	Stab1	4264	0.591692	0.127184	4.65224	3.28344e-06	0.000315251
ENSMUSG00000022747	St3gal6	830.336	0.626808	0.134805	4.64974	3.32354e-06	0.000317155
ENSMUSG00000028339	Col15a1	3444.57	0.586023	0.126185	4.64417	3.41451e-06	0.000323861
ENSMUSG00000002980	Bcam	14293	0.655651	0.141478	4.6343	3.58148e-06	0.000337652
ENSMUSG00000026817	Ak1	296.965	-0.943371	0.20437	-4.61599	3.91231e-06	0.000359608
ENSMUSG00000031785	Adgrg1	2020.03	0.59943	0.129885	4.61509	3.92927e-06	0.000359608
ENSMUSG00000029096	Htra3	417.113	1.48937	0.322918	4.61224	3.98362e-06	0.000362463
ENSMUSG00000027276	Jag1	2866.98	0.691198	0.150032	4.60701	4.08498e-06	0.000369537
ENSMUSG00000039037	St6galnac5	190.112	-0.948258	0.205983	-4.60357	4.15301e-06	0.000373533
ENSMUSG00000014158	Trpv4	688.393	0.793805	0.173161	4.58419	4.55749e-06	0.000405254
ENSMUSG00000022272	Myo10	2951.23	-0.789188	0.172215	-4.58257	4.59298e-06	0.000406102
ENSMUSG00000028871	Rspo1	1090.67	-0.729902	0.159425	-4.57835	4.68662e-06	0.000409752
ENSMUSG00000049001	Ndnf	618.072	2.58581	0.564726	4.57888	4.67462e-06	0.000409752
ENSMUSG00000021196	Pfkp	492.52	0.888082	0.194455	4.56703	4.94676e-06	0.000430093
ENSMUSG00000070576	Mn1	416.366	-1.01367	0.222171	-4.56259	5.05276e-06	0.000434482
ENSMUSG00000052512	Nav2	2898.5	-0.661625	0.14535	-4.55193	5.31551e-06	0.000454577
ENSMUSG00000021069	Pygl	2073.79	0.693226	0.152388	4.54909	5.38779e-06	0.000458255
ENSMUSG00000030249	Abcc9	659.433	0.729488	0.161421	4.51916	6.2086e-06	0.000516833
ENSMUSG00000003949	Hlf	82.0011	-1.4449	0.320495	-4.50834	6.5336e-06	0.00054101
ENSMUSG00000022048	Dpysl2	1234.53	-0.799539	0.177662	-4.50035	6.78419e-06	0.000555079
ENSMUSG00000018666	Cbx1	2798.68	-0.704334	0.156534	-4.49954	6.80991e-06	0.000555079
ENSMUSG00000045392	Olfr1033	898.714	-0.787373	0.175932	-4.47545	7.62506e-06	0.00061196
ENSMUSG00000027419	Pcsk2	125.442	2.59613	0.580659	4.47101	7.78513e-06	0.000621618
ENSMUSG00000038216	Pnmt	23.6118	-2.81022	0.629766	-4.46233	8.10745e-06	0.000644069
ENSMUSG00000061186	Sfmbt2	128.243	-1.15008	0.257938	-4.45874	8.24422e-06	0.00064511
ENSMUSG00000040183	Ankrd6	1261.04	-0.598949	0.134294	-4.45999	8.19652e-06	0.00064511
ENSMUSG00000016024	Lbp	892.528	1.07405	0.24088	4.45886	8.23949e-06	0.00064511
ENSMUSG00000038067	Csf3	80.7859	-2.37676	0.53345	-4.45546	8.37127e-06	0.000651793
ENSMUSG00000066406	Akap13	2601.78	-0.567654	0.127743	-4.44371	8.84225e-06	0.000684421
ENSMUSG00000020687	Cdc27	2062.67	-0.524226	0.117993	-4.44284	8.8778e-06	0.000684421
ENSMUSG00000041237	Pklr	126.699	2.20319	0.496385	4.43847	9.05992e-06	0.000695038
ENSMUSG00000028173	Wls	3819.29	0.504939	0.113807	4.43679	9.13108e-06	0.00069708
ENSMUSG00000040533	Matn1	7.77658	-6.65317	1.50704	-4.41472	1.01143e-05	0.00076468
ENSMUSG00000028289	Epha7	1676.01	0.964122	0.219011	4.40217	1.07176e-05	0.000798716
ENSMUSG00000034765	Dusp5	556.191	-0.891735	0.202766	-4.39786	1.09324e-05	0.000810859
ENSMUSG00000023147	Get1	516.315	-0.980133	0.223047	-4.39429	1.11138e-05	0.000813302
ENSMUSG00000026768	Itga8	1637.28	-0.511608	0.116456	-4.39313	1.11732e-05	0.000813302
ENSMUSG00000031734	Irx3	1206.09	0.911301	0.207437	4.39314	1.11726e-05	0.000813302
ENSMUSG00000074622	Mafb	2223.14	1.60259	0.364679	4.39453	1.11013e-05	0.000813302
ENSMUSG00000028278	Rragd	985.643	-0.680398	0.154998	-4.38972	1.13496e-05	0.000818528
ENSMUSG00000025813	Homer2	813.795	0.539926	0.122975	4.39055	1.13063e-05	0.000818528
ENSMUSG00000032481	Smarcc1	14598.3	-0.746957	0.170406	-4.38341	1.16837e-05	0.000838759
ENSMUSG00000058571	Gpc6	2394.33	-0.532049	0.122442	-4.34531	1.3908e-05	0.000993879
ENSMUSG00000030930	Chst15	1401.59	0.830893	0.19149	4.3391	1.4307e-05	0.00101314
ENSMUSG00000019960	Dusp6	2668.65	-0.534552	0.123311	-4.335	1.45759e-05	0.00102754
ENSMUSG00000033910	Gucy1a1	3194.59	0.751388	0.173413	4.33293	1.4714e-05	0.00103262
ENSMUSG00000041378	Cldn5	2818.41	0.8796	0.2032	4.32875	1.49958e-05	0.0010477
ENSMUSG00000040434	Large2	715.766	0.6483	0.150097	4.3192	1.56596e-05	0.00108439
ENSMUSG00000064225	Paqr9	41.6519	2.30843	0.535108	4.31395	1.60362e-05	0.00110558
ENSMUSG00000040569	Slc26a7	499.157	0.844914	0.19602	4.31035	1.62997e-05	0.00111882
ENSMUSG00000058297	Spock2	10437.4	-1.32325	0.307804	-4.29899	1.71576e-05	0.00116916
ENSMUSG00000039628	Hs3st6	608.661	-0.927753	0.215842	-4.2983	1.7211e-05	0.00116916
ENSMUSG00000033209	Ttc28	8432.59	-0.648633	0.150925	-4.29771	1.72572e-05	0.00116916
ENSMUSG00000032215	Rsl24d1	1685.54	-0.704857	0.164307	-4.28987	1.78776e-05	0.00120597
ENSMUSG00000058589	Anks1b	65.225	-1.39346	0.325166	-4.28539	1.82421e-05	0.00122527
ENSMUSG00000053877	Srcap	5411.85	-0.737095	0.17253	-4.27228	1.93482e-05	0.00128851
ENSMUSG00000071072	Ptges3	6689.67	-0.581432	0.136126	-4.27128	1.9435e-05	0.0012888
ENSMUSG00000025921	Rdh10	3648.03	-0.776878	0.182129	-4.26553	1.99425e-05	0.00131134
ENSMUSG00000036905	C1qb	374.467	0.809192	0.189855	4.26216	2.02463e-05	0.00132575
ENSMUSG00000025092	Hspa12a	993.871	1.02364	0.240389	4.25828	2.06006e-05	0.00134333
ENSMUSG00000038132	Rbm24	110.48	-1.16149	0.273101	-4.25297	2.10957e-05	0.00136991
ENSMUSG00000020486	Septin4	417.928	0.999314	0.235086	4.25084	2.12969e-05	0.00137726
ENSMUSG00000015627	Gata5	454.342	0.699636	0.164734	4.24706	2.16598e-05	0.00139496
ENSMUSG00000062232	Rapgef2	504.67	-0.963362	0.227152	-4.24104	2.22488e-05	0.00141449
ENSMUSG00000045294	Insig1	1112.8	-0.536927	0.126625	-4.24028	2.23245e-05	0.00141449
ENSMUSG00000010461	Eya4	971.896	-0.69068	0.163276	-4.23013	2.33558e-05	0.00147386
ENSMUSG00000000184	Ccnd2	12389.7	-0.662372	0.156726	-4.2263	2.37566e-05	0.00149313
ENSMUSG00000025504	Eps8l2	641.331	0.880186	0.209142	4.20856	2.57003e-05	0.00159607
ENSMUSG00000026782	Abi2	2286.18	-0.64912	0.154811	-4.19297	2.75326e-05	0.0016964
ENSMUSG00000063632	Sox11	6319.29	-0.697931	0.166573	-4.18994	2.79034e-05	0.00169946
ENSMUSG00000041301	Cftr	226.984	1.23115	0.293792	4.19056	2.78272e-05	0.00169946
ENSMUSG00000057134	Ado	1045.59	-0.668838	0.159934	-4.18196	2.89009e-05	0.00174633
ENSMUSG00000116486	NA	1045.59	-0.668838	0.159934	-4.18196	2.89009e-05	0.00174633
ENSMUSG00000045886	Pam16l	180.635	1.05089	0.251676	4.17557	2.97235e-05	0.00178913
ENSMUSG00000030549	Rhcg	347.344	1.09668	0.262756	4.17374	2.99641e-05	0.0017967
ENSMUSG00000020716	Nf1	1809.81	-0.519036	0.124633	-4.16453	3.11994e-05	0.00185654
ENSMUSG00000028351	Brinp1	788.254	0.576821	0.138743	4.15747	3.21792e-05	0.00190759
ENSMUSG00000039831	Arhgap29	2470.89	0.595262	0.143263	4.15504	3.25228e-05	0.00192069
ENSMUSG00000024176	Sox8	253.794	-1.63909	0.394629	-4.15349	3.2745e-05	0.00192654
ENSMUSG00000070923	Klhl9	1956.62	-0.627731	0.151358	-4.14734	3.36363e-05	0.00196421
ENSMUSG00000000530	Acvrl1	960.531	0.607128	0.146942	4.13176	3.59989e-05	0.0020866
ENSMUSG00000044433	Camsap3	1760.98	0.541892	0.131296	4.12726	3.67117e-05	0.00212007
ENSMUSG00000039108	Lsm14b	1569.54	-0.512542	0.124369	-4.12115	3.76983e-05	0.00216904
ENSMUSG00000050335	Lgals3	167.911	1.24331	0.301884	4.1185	3.81346e-05	0.0021861
ENSMUSG00000039031	Arhgap18	1440.91	0.610662	0.148365	4.11594	3.85607e-05	0.00220246
ENSMUSG00000025776	Crispld1	386.585	-0.681889	0.165712	-4.1149	3.87345e-05	0.00220435
ENSMUSG00000022587	Ly6e	4187.56	0.592661	0.144077	4.11351	3.89691e-05	0.00220966
ENSMUSG00000049422	Chchd10	958.225	0.85548	0.208198	4.10896	3.97438e-05	0.00224329
ENSMUSG00000037747	Phyhipl	141.318	1.5078	0.367053	4.10786	3.99341e-05	0.00224329
ENSMUSG00000027887	Sypl2	230.138	-1.54112	0.375484	-4.10436	4.05428e-05	0.00226605
ENSMUSG00000009876	Cox4i2	204.148	0.799548	0.195022	4.09978	4.13549e-05	0.00229505
ENSMUSG00000042096	Dao	174.351	5.95973	1.45341	4.10053	4.12212e-05	0.00229505
ENSMUSG00000090175	Ugt1a9	12.6902	6.88818	1.68208	4.09503	4.22106e-05	0.00232604
ENSMUSG00000061859	Patj	1918.88	0.570753	0.139437	4.09327	4.25332e-05	0.00232743
ENSMUSG00000022040	Ephx2	343.974	0.989696	0.241942	4.09064	4.30191e-05	0.00234582
ENSMUSG00000001520	Nrip2	389.015	1.14171	0.279426	4.0859	4.39063e-05	0.00237763
ENSMUSG00000032357	Tinag	53.1438	3.7704	0.925498	4.07392	4.62285e-05	0.00247509
ENSMUSG00000014813	Stc1	398.639	-0.68491	0.168264	-4.07046	4.69209e-05	0.00249703
ENSMUSG00000041488	Stx3	599.656	0.762556	0.187373	4.06973	4.70687e-05	0.00249703
ENSMUSG00000034282	Evpl	582.025	0.738982	0.182439	4.05057	5.1094e-05	0.00263033
ENSMUSG00000038623	Tm6sf1	294.809	0.757711	0.188272	4.02455	5.70841e-05	0.00290999
ENSMUSG00000024942	Capn1	1326.77	0.5212	0.129661	4.01971	5.82696e-05	0.00296078
ENSMUSG00000073747	Zpld2	18.4796	-3.90777	0.975432	-4.00619	6.1705e-05	0.00310509
ENSMUSG00000024066	Xdh	85.6066	-1.59647	0.398674	-4.00445	6.21612e-05	0.00310806
ENSMUSG00000002944	Cd36	288.281	0.782908	0.19549	4.00484	6.20585e-05	0.00310806
ENSMUSG00000026295	Spp2	21.5232	6.68047	1.66947	4.00155	6.293e-05	0.00313648
ENSMUSG00000026778	Prkcq	149.04	1.29525	0.32429	3.99412	6.49356e-05	0.00321596
ENSMUSG00000051495	Irf2bp2	2404.36	-0.631235	0.158303	-3.98751	6.67704e-05	0.00328617
ENSMUSG00000068407	Rnase12	83.2977	1.25182	0.313937	3.9875	6.67733e-05	0.00328617
ENSMUSG00000008658	Rbfox1	124.707	-1.33966	0.336094	-3.98598	6.72031e-05	0.00329696
ENSMUSG00000113175	NA	674.867	-0.697679	0.175115	-3.98412	6.773e-05	0.00331242
ENSMUSG00000038775	Vill	1029.99	0.857837	0.215362	3.98324	6.79829e-05	0.00331443
ENSMUSG00000013584	Aldh1a2	18629.3	-0.528276	0.132879	-3.97563	7.01935e-05	0.00340102
ENSMUSG00000020902	Ntn1	3399.85	-0.803962	0.202313	-3.97385	7.0719e-05	0.0034159
ENSMUSG00000026065	Slc9a4	15.1311	3.91824	0.986375	3.97236	7.11636e-05	0.0034268
ENSMUSG00000030494	Rhpn2	691.405	0.679202	0.171203	3.96723	7.27116e-05	0.0034906
ENSMUSG00000022382	Wnt7b	1354.11	0.700831	0.176822	3.96347	7.38669e-05	0.00352444
ENSMUSG00000050777	Tmem37	437.428	0.912298	0.230256	3.9621	7.42929e-05	0.00353399
ENSMUSG00000037646	Vps13b	1623.22	0.506674	0.127918	3.96092	7.46616e-05	0.00354077
ENSMUSG00000001029	Icam2	943.312	0.51802	0.130958	3.95563	7.63337e-05	0.00358745
ENSMUSG00000006642	Tcf23	105.525	1.53793	0.389184	3.95168	7.76055e-05	0.00361466
ENSMUSG00000095207	NA	10.8454	5.68026	1.43735	3.9519	7.75345e-05	0.00361466
ENSMUSG00000024134	Six2	6823.14	-2.49176	0.630725	-3.95063	7.79466e-05	0.00361977
ENSMUSG00000036961	Wnt8b	111.906	1.48117	0.375032	3.94945	7.83314e-05	0.00362688
ENSMUSG00000019899	Lama2	1104.93	0.656052	0.166181	3.94781	7.88692e-05	0.00364101
ENSMUSG00000038560	Sp6	192.978	1.09128	0.276836	3.94196	8.08196e-05	0.00372008
ENSMUSG00000037568	Vash2	2615.4	-0.562689	0.142828	-3.93961	8.16128e-05	0.00374557
ENSMUSG00000028661	Epha8	38.8979	2.68006	0.681024	3.93534	8.30784e-05	0.00380169
ENSMUSG00000090061	Nwd2	118.015	1.3496	0.343462	3.92939	8.51605e-05	0.0038856
ENSMUSG00000024213	Nudt3	3071.64	-0.509274	0.129838	-3.92238	8.76773e-05	0.00397724
ENSMUSG00000025196	Cpn1	394.405	3.4241	0.874291	3.91644	8.98677e-05	0.00404792
ENSMUSG00000026872	Zeb2	2706.21	0.546702	0.139744	3.91216	9.14748e-05	0.00409023
ENSMUSG00000044641	Pard6b	1201.84	0.598339	0.152924	3.91266	9.1284e-05	0.00409023
ENSMUSG00000045333	Zfp423	1458.48	-0.521357	0.13391	-3.89335	9.88693e-05	0.0043839
ENSMUSG00000026202	Tuba4a	856.131	0.680773	0.174857	3.89332	9.88829e-05	0.0043839
ENSMUSG00000070733	Fryl	2723.1	-0.545856	0.140337	-3.88961	0.000100406	0.00442633
ENSMUSG00000040430	Pitpnc1	1225.37	0.570312	0.146805	3.88484	0.000102399	0.00450151
ENSMUSG00000045954	Cavin2	960.555	0.688108	0.177304	3.88096	0.000104047	0.00456117
ENSMUSG00000047497	Adamts12	991.567	-0.614086	0.158283	-3.87968	0.000104596	0.00457243
ENSMUSG00000043079	Synpo	1182.05	0.903161	0.232897	3.87794	0.000105344	0.00459229
ENSMUSG00000060284	Sp7	85.0031	1.27308	0.328405	3.87657	0.000105939	0.00460542
ENSMUSG00000038700	Hoxb5	739.297	-0.653508	0.168718	-3.87338	0.000107337	0.00464041
ENSMUSG00000038296	Galnt18	557.672	1.06051	0.274134	3.86857	0.000109477	0.00470693
ENSMUSG00000052812	Atad2b	1079.85	-0.520264	0.134681	-3.86293	0.000112035	0.00476451
ENSMUSG00000001435	Col18a1	22821.3	0.513565	0.132944	3.86301	0.000111997	0.00476451
ENSMUSG00000039145	Camk1d	192.522	0.961431	0.249139	3.85902	0.000113843	0.00480226
ENSMUSG00000023026	Dip2b	682.575	-1.00504	0.26141	-3.84466	0.000120719	0.00503487
ENSMUSG00000074698	Csnk2a1	3176.79	-0.687366	0.178808	-3.84416	0.000120965	0.00503487
ENSMUSG00000086040	Wipf3	324.53	0.960195	0.24985	3.84308	0.000121501	0.00504373
ENSMUSG00000041846	Ppp4r3a	2395.43	-0.526048	0.137034	-3.83882	0.000123627	0.0051184
ENSMUSG00000003051	Elf3	903.143	0.758241	0.197799	3.8334	0.000126384	0.00520501
ENSMUSG00000020368	Canx	12755.2	-0.556424	0.145215	-3.83171	0.000127254	0.0052271
ENSMUSG00000001763	Tspan33	423.888	0.796661	0.207978	3.83051	0.00012788	0.00523906
ENSMUSG00000058145	Adamts17	1233.42	-0.582832	0.152225	-3.82876	0.00012879	0.00526256
ENSMUSG00000046618	Olfml2a	157.009	1.50561	0.393313	3.82802	0.000129178	0.00526469
ENSMUSG00000028307	Aldob	675.211	5.30916	1.38741	3.82668	0.000129883	0.00527967
ENSMUSG00000062866	Phactr2	2442.26	-0.523771	0.137018	-3.82265	0.000132023	0.0053338
ENSMUSG00000028909	Ptpru	1873.59	0.534322	0.139787	3.8224	0.00013216	0.0053338
ENSMUSG00000022742	Cpox	1174.8	0.651635	0.170484	3.82225	0.000132237	0.0053338
ENSMUSG00000016918	Sulf1	952.478	0.588612	0.154337	3.81381	0.00013684	0.00546311
ENSMUSG00000002504	Slc9a3r2	3090.72	0.517703	0.13601	3.80637	0.00014102	0.0056157
ENSMUSG00000027293	Ehd4	1748.58	0.502964	0.132212	3.80423	0.000142248	0.0056502
ENSMUSG00000070526	Peg12	1119.05	-0.774745	0.203819	-3.80114	0.000144033	0.00567369
ENSMUSG00000055799	Tcf7l1	3738.39	-0.644807	0.169618	-3.80152	0.000143813	0.00567369
ENSMUSG00000021998	Lcp1	1149.17	0.523536	0.137747	3.8007	0.000144289	0.00567369
ENSMUSG00000097829	NA	11.5652	6.75544	1.77899	3.79734	0.000146255	0.00572224
ENSMUSG00000060206	Zfp462	1871.34	-0.557617	0.146897	-3.79596	0.000147074	0.00573994
ENSMUSG00000031737	Irx5	150.534	1.2987	0.342312	3.79392	0.00014829	0.00577297
ENSMUSG00000028164	Manba	483.03	1.15932	0.305713	3.79219	0.000149324	0.00579881
ENSMUSG00000022330	Osr2	1223.54	2.32015	0.612005	3.79106	0.000150008	0.00581013
ENSMUSG00000049303	Syt12	180.62	-0.854404	0.225481	-3.78925	0.000151101	0.00582447
ENSMUSG00000038805	Six3	1756.77	-1.77185	0.467742	-3.78809	0.00015181	0.00583741
ENSMUSG00000056069	Otulinl	299.778	0.716856	0.189333	3.78621	0.000152963	0.00585298
ENSMUSG00000094686	Ccl21a	519.758	1.07881	0.284996	3.78536	0.000153484	0.00585861
ENSMUSG00000033726	Emx1	89.6391	1.84234	0.486789	3.78469	0.000153903	0.00586029
ENSMUSG00000028572	Hook1	708.535	0.627858	0.165958	3.78322	0.000154811	0.00588055
ENSMUSG00000024556	Me2	3355.63	-0.564269	0.149592	-3.77205	0.000161914	0.0061059
ENSMUSG00000031765	Mt1	393.665	1.09984	0.291709	3.77032	0.00016304	0.00613212
ENSMUSG00000078517	Emc1	680.483	-0.560503	0.14885	-3.76557	0.000166173	0.00620147
ENSMUSG00000034164	Emid1	5309.55	0.631212	0.167681	3.76436	0.000166973	0.00620147
ENSMUSG00000039405	Prss23	1325.31	0.852939	0.226635	3.76349	0.00016756	0.00620147
ENSMUSG00000048826	Dact2	2367.58	0.600799	0.159676	3.7626	0.000168154	0.00620662
ENSMUSG00000050908	Tvp23a	809.731	-0.618576	0.164728	-3.75513	0.000173254	0.00634995
ENSMUSG00000027087	Itgav	1898.32	-0.600628	0.159987	-3.75423	0.000173873	0.00635773
ENSMUSG00000033007	Asic4	154.382	-0.986094	0.262884	-3.75106	0.000176086	0.00642366
ENSMUSG00000049580	Tsku	830.659	-0.595892	0.159136	-3.74454	0.000180724	0.00654821
ENSMUSG00000026880	Stom	972.592	0.598828	0.159922	3.7445	0.000180756	0.00654821
ENSMUSG00000103092	Pcdha5	11.3095	6.72366	1.80259	3.72999	0.000191484	0.00685749
ENSMUSG00000001656	Hoxc11	492.309	-0.659817	0.177016	-3.72743	0.000193439	0.0069117
ENSMUSG00000062563	Cys1	414.26	0.911812	0.245096	3.72022	0.000199048	0.00709589
ENSMUSG00000036594	H2-Aa	102.81	-1.27392	0.343267	-3.71115	0.000206322	0.00722357
ENSMUSG00000026185	Igfbp5	27715.6	-0.579655	0.156158	-3.71197	0.000205654	0.00722357
ENSMUSG00000034871	Fam151a	128.23	1.20573	0.324811	3.71209	0.000205557	0.00722357
ENSMUSG00000026062	Slc9a2	65.2017	2.48927	0.670555	3.71226	0.000205417	0.00722357
ENSMUSG00000030945	Acsm2	146.814	5.24045	1.41189	3.71165	0.000205909	0.00722357
ENSMUSG00000060935	Tmem263	1466.13	-0.592449	0.159803	-3.70738	0.000209413	0.00731543
ENSMUSG00000038765	Lmx1b	559.268	-0.901705	0.243503	-3.70306	0.000213015	0.0074247
ENSMUSG00000037386	Rims2	140.61	1.03471	0.279523	3.70169	0.00021417	0.00743639
ENSMUSG00000022132	Cldn10	48.2259	2.95647	0.798716	3.70153	0.000214301	0.00743639
ENSMUSG00000042784	Muc1	206.246	0.809421	0.218962	3.69663	0.000218478	0.00754786
ENSMUSG00000022412	Mief1	2201.22	-0.57419	0.155353	-3.69603	0.000218996	0.00754909
ENSMUSG00000021953	Tdh	11.183	5.72356	1.55044	3.69158	0.000222865	0.00763201
ENSMUSG00000060802	B2m	1234.2	0.66064	0.179115	3.68836	0.000225703	0.00771234
ENSMUSG00000021373	Cap2	452.606	-0.827195	0.224415	-3.68601	0.000227793	0.00776682
ENSMUSG00000025885	Myo5b	2667.94	1.35423	0.367582	3.68417	0.00022945	0.00778936
ENSMUSG00000069372	Ctxn3	123.125	1.08517	0.295067	3.6777	0.000235347	0.00797226
ENSMUSG00000023036	Pcdhgc4	395.002	-0.704388	0.191571	-3.6769	0.000236085	0.00797998
ENSMUSG00000090394	4930523C07Rik	616.698	0.72489	0.197392	3.67234	0.000240338	0.00810622
ENSMUSG00000022893	Adamts1	4177.95	0.704707	0.192042	3.66954	0.000242984	0.00817786
ENSMUSG00000015165	Hnrnpl	14571.5	-0.6332	0.172655	-3.66742	0.000245012	0.00821078
ENSMUSG00000037492	Zmat4	122.331	-1.41316	0.386089	-3.66019	0.000252031	0.00832129
ENSMUSG00000018849	Wwc1	2044.72	0.593046	0.16235	3.65289	0.000259306	0.00850762
ENSMUSG00000042401	Crtac1	410.717	-0.961525	0.263272	-3.65221	0.000259989	0.00851218
ENSMUSG00000053886	Sh2d4a	329.17	1.20898	0.332523	3.63577	0.000277155	0.00901761
ENSMUSG00000027245	Hypk	500.991	0.593517	0.163508	3.6299	0.000283534	0.00918697
ENSMUSG00000049907	Rasl11b	568.772	0.569225	0.157069	3.62404	0.000290042	0.00937841
ENSMUSG00000034460	Six4	309.52	-0.993935	0.274671	-3.61864	0.00029616	0.00951724
ENSMUSG00000039963	Ccdc40	214.575	-1.03476	0.286375	-3.61331	0.000302317	0.00959688
ENSMUSG00000052751	Repin1	1147.6	-0.54135	0.150106	-3.60644	0.000310424	0.00981443
ENSMUSG00000015053	Gata2	1588.62	0.516388	0.143305	3.60342	0.000314053	0.00986935
ENSMUSG00000021379	Id4	1767.73	0.632983	0.175836	3.59984	0.000318411	0.00998624
ENSMUSG00000028518	Prkaa2	173.09	1.57798	0.4386	3.59777	0.000320963	0.0100461
ENSMUSG00000066720	Cldn9	902.135	-0.515642	0.143443	-3.59474	0.000324717	0.0101387
ENSMUSG00000028943	Espn	1962.03	-0.587798	0.164026	-3.58355	0.000338951	0.0104627
ENSMUSG00000028581	Laptm5	949.628	0.521857	0.145659	3.58274	0.000340012	0.0104748
ENSMUSG00000039774	Galnt12	327.993	0.783969	0.218961	3.58041	0.000343056	0.01054
ENSMUSG00000051359	Ncald	1041.86	0.774758	0.216645	3.57616	0.000348678	0.0106578
ENSMUSG00000061175	Fnip2	712.918	-0.704062	0.196958	-3.57468	0.000350651	0.0106973
ENSMUSG00000054256	Msi1	1351.85	-1.3046	0.365117	-3.5731	0.000352782	0.0107413
ENSMUSG00000022488	Nckap1l	193.034	0.700355	0.196066	3.57204	0.000354208	0.0107638
ENSMUSG00000048371	Pdp2	667.545	-0.744556	0.208838	-3.56522	0.000363546	0.0109413
ENSMUSG00000039611	Pgap4	459.562	0.654158	0.183577	3.5634	0.000366078	0.0109964
ENSMUSG00000024975	Pdcd4	2758.34	-0.703235	0.197482	-3.561	0.000369446	0.0110551
ENSMUSG00000032109	Nlrx1	479.554	0.512768	0.144253	3.55463	0.000378513	0.0112843
ENSMUSG00000037771	Slc32a1	187.319	0.88278	0.248842	3.54755	0.000388829	0.0114815
ENSMUSG00000020577	Tspan13	2192.85	0.516727	0.145832	3.54331	0.000395135	0.0116457
ENSMUSG00000029330	Cds1	747.456	0.702551	0.198307	3.54275	0.000395984	0.0116488
ENSMUSG00000022176	Rem2	372.635	0.969613	0.274006	3.53866	0.000402164	0.0117863
ENSMUSG00000005338	Cadm3	148.387	1.13463	0.321064	3.53396	0.000409376	0.0119529
ENSMUSG00000044933	Sstr3	70.1868	-1.89672	0.537159	-3.53101	0.000413971	0.0120645
ENSMUSG00000021696	Elovl7	360.218	1.14373	0.324134	3.52856	0.000417832	0.0121544
ENSMUSG00000040225	Prrc2c	6643.3	-0.65064	0.184525	-3.52603	0.000421842	0.0122483
ENSMUSG00000006651	Aplp1	1094.56	0.700922	0.198954	3.52303	0.000426636	0.0123417
ENSMUSG00000019866	Crybg1	1270.33	0.610666	0.173361	3.52251	0.000427485	0.0123434
ENSMUSG00000036585	Fgf1	59.3263	-1.74049	0.494192	-3.52189	0.000428478	0.0123493
ENSMUSG00000032554	Trf	371.533	0.677928	0.192778	3.51663	0.000437067	0.0125507
ENSMUSG00000028803	Nipal3	766.276	0.517548	0.147484	3.50918	0.000449498	0.0128136
ENSMUSG00000022037	Clu	4026.14	1.49467	0.42754	3.49598	0.00047233	0.0133188
ENSMUSG00000041757	Plekha6	463.691	1.11293	0.318502	3.49426	0.000475372	0.0133565
ENSMUSG00000112148	Lilrb4a	9.98474	6.54423	1.87275	3.49444	0.000475054	0.0133565
ENSMUSG00000020882	Cacnb1	289.026	0.591977	0.169571	3.49104	0.00048115	0.0134827
ENSMUSG00000000805	Car4	490.556	2.17551	0.623332	3.49013	0.000482778	0.0134827
ENSMUSG00000006777	Krt23	381.634	-0.85249	0.244375	-3.48845	0.00048583	0.0135049
ENSMUSG00000078234	Klhdc7a	1104.53	0.84232	0.241432	3.48885	0.000485107	0.0135049
ENSMUSG00000042770	Hebp1	667.267	0.766042	0.219898	3.48363	0.000494659	0.0137016
ENSMUSG00000037321	Tap1	191.902	0.775423	0.222561	3.4841	0.000493801	0.0137016
ENSMUSG00000021589	Rhobtb3	2858.37	-1.02756	0.295374	-3.47885	0.000503573	0.0138255
ENSMUSG00000021814	Anxa7	1257.07	0.543818	0.15643	3.47643	0.000508146	0.0139029
ENSMUSG00000024511	Rab27b	215.904	0.851606	0.245147	3.47386	0.000513025	0.0140102
ENSMUSG00000034156	Tspoap1	133.007	0.899446	0.259116	3.4712	0.000518132	0.0140777
ENSMUSG00000097993	Ptprv	125.388	1.79346	0.516622	3.47151	0.000517533	0.0140777
ENSMUSG00000032657	Fam189b	1540.37	-0.584686	0.168637	-3.46714	0.000526032	0.0141837
ENSMUSG00000025216	Lbx1	18.6194	2.58656	0.745918	3.46762	0.000525086	0.0141837
ENSMUSG00000034042	Gpbp1l1	1059.86	-0.507298	0.146399	-3.46518	0.000529883	0.0142241
ENSMUSG00000062526	Mppe1	452.25	0.571056	0.164779	3.46559	0.00052907	0.0142241
ENSMUSG00000032259	Drd2	147.834	-3.83218	1.1069	-3.46208	0.000536026	0.0143644
ENSMUSG00000071531	Gprin2	277.962	0.702887	0.203271	3.45788	0.000544437	0.0145648
ENSMUSG00000051427	Ccdc157	476.272	-0.507119	0.146678	-3.45736	0.000545503	0.0145685
ENSMUSG00000035852	Misp	213.715	1.26857	0.367052	3.4561	0.000548046	0.0146114
ENSMUSG00000042514	Klhl14	700.003	0.581436	0.168365	3.45342	0.000553519	0.0147072
ENSMUSG00000048582	Gja3	101.624	3.31736	0.962919	3.44511	0.000570832	0.015065
ENSMUSG00000032735	Ablim3	114.938	1.18142	0.343203	3.44234	0.000576707	0.0151453
ENSMUSG00000020922	Lsm12	766.634	-0.513388	0.149268	-3.43937	0.00058307	0.0152848
ENSMUSG00000079037	Prnp	692.821	0.726264	0.211203	3.43871	0.00058449	0.0152964
ENSMUSG00000043531	Sorcs1	228.262	0.755761	0.219828	3.43797	0.00058609	0.0153127
ENSMUSG00000010064	Slc38a3	234.191	0.648737	0.18886	3.43501	0.000592536	0.015404
ENSMUSG00000022864	D16Ertd472e	587.688	-0.607399	0.177041	-3.43083	0.000601737	0.0155914
ENSMUSG00000032537	Ephb1	543.714	0.566274	0.165052	3.43088	0.000601629	0.0155914
ENSMUSG00000021904	Sema3g	363.126	1.144	0.333579	3.42946	0.000604785	0.0156444
ENSMUSG00000073481	Mtarc2	1719.36	0.500018	0.145867	3.42791	0.000608237	0.0156819
ENSMUSG00000033633	Clec18a	1197.36	1.81996	0.531206	3.42609	0.000612344	0.0157618
ENSMUSG00000028519	Dab1	357.357	0.539382	0.157632	3.42178	0.00062212	0.0159872
ENSMUSG00000032667	Pon2	501.255	0.61952	0.181127	3.42037	0.000625365	0.0160442
ENSMUSG00000024304	Cdh2	4513.74	-0.543731	0.159198	-3.41543	0.000636812	0.016257
ENSMUSG00000017817	Jph2	681.48	0.584872	0.171265	3.415	0.000637815	0.016257
ENSMUSG00000053025	Sv2b	194.079	0.780968	0.228908	3.4117	0.00064558	0.0164015
ENSMUSG00000030838	Ush1c	114.627	2.06591	0.605645	3.41109	0.000647042	0.016412
ENSMUSG00000022521	Crebbp	1534.2	-1.96507	0.576179	-3.41052	0.000648396	0.0164197
ENSMUSG00000018648	Dusp14	213.823	1.2843	0.376845	3.40804	0.000654315	0.0164896
ENSMUSG00000020926	Adam11	761.667	-0.587181	0.17261	-3.40177	0.0006695	0.0167099
ENSMUSG00000018476	Kdm6b	7619.88	-0.560368	0.164699	-3.40237	0.000668038	0.0167099
ENSMUSG00000058152	Chsy3	145.434	0.79644	0.234035	3.40309	0.000666289	0.0167099
ENSMUSG00000053559	Smagp	432.79	0.811536	0.238621	3.40095	0.000671532	0.0167099
ENSMUSG00000068696	Gpr88	56.3006	2.19982	0.646831	3.40092	0.000671598	0.0167099
ENSMUSG00000007817	Zmiz1	7417.69	-0.503999	0.148284	-3.39888	0.000676615	0.016808
ENSMUSG00000020553	Pctp	575.172	0.560936	0.16514	3.39672	0.000681983	0.0169145
ENSMUSG00000001249	Hpn	507.425	1.1027	0.324849	3.39451	0.00068752	0.0170248
ENSMUSG00000026610	Esrrg	376.008	1.95611	0.576905	3.39069	0.000697163	0.0171664
ENSMUSG00000021591	Glrx	553.428	0.619049	0.182628	3.38968	0.000699747	0.0171916
ENSMUSG00000039438	Ttc36	69.8075	4.26636	1.2588	3.38923	0.000700886	0.0171926
ENSMUSG00000029546	Uncx	5721.03	-0.558649	0.165214	-3.38137	0.000721253	0.0175685
ENSMUSG00000054252	Fgfr3	267.249	1.33666	0.395378	3.38072	0.000722957	0.0175688
ENSMUSG00000052384	Nrros	420.646	0.553504	0.163749	3.38019	0.000724345	0.0175752
ENSMUSG00000057614	Gnai1	1046.59	0.765012	0.226391	3.37916	0.000727073	0.0176141
ENSMUSG00000030247	Kcnj8	516.451	0.70351	0.20864	3.37188	0.000746573	0.0180585
ENSMUSG00000053774	Ubxn7	1951.02	-0.713925	0.211804	-3.37069	0.000749795	0.0180806
ENSMUSG00000051397	Tacstd2	2545.54	0.594529	0.176596	3.3666	0.000761003	0.0182664
ENSMUSG00000053897	Slc39a8	378.216	0.931409	0.2769	3.3637	0.000769044	0.0183724
ENSMUSG00000022836	Mylk	3293.04	0.521439	0.155128	3.36135	0.000775613	0.0184043
ENSMUSG00000018698	Lhx1	1618.49	0.649944	0.193369	3.36116	0.000776154	0.0184043
ENSMUSG00000050714	Zbtb26	231.992	-0.766731	0.228275	-3.35881	0.000782783	0.0184775
ENSMUSG00000034917	Tjp3	487.198	0.753032	0.224261	3.35784	0.000785539	0.0184867
ENSMUSG00000027452	Acss1	162.476	0.780841	0.232527	3.35806	0.000784921	0.0184867
ENSMUSG00000049866	Arl4c	4245.7	0.501562	0.149486	3.35524	0.00079296	0.0185221
ENSMUSG00000054072	Iigp1	234.3	0.735706	0.219214	3.35611	0.000790459	0.0185221
ENSMUSG00000017417	Plxdc1	53.0986	1.76428	0.525725	3.35589	0.000791086	0.0185221
ENSMUSG00000027359	Slc27a2	46.7842	2.45638	0.731805	3.3566	0.000789061	0.0185221
ENSMUSG00000020429	Igfbp1	23.8022	2.97544	0.886725	3.35554	0.000792108	0.0185221
ENSMUSG00000027186	Elf5	198.335	0.729607	0.217727	3.35102	0.000805155	0.018751
ENSMUSG00000022514	Il1rap	321.89	1.00594	0.300895	3.34315	0.000828318	0.0191763
ENSMUSG00000022897	Dyrk1a	3003.13	-0.536033	0.160364	-3.3426	0.000829967	0.0191861
ENSMUSG00000063564	Col23a1	1201.69	0.792135	0.237338	3.33758	0.000845106	0.0194785
ENSMUSG00000025915	Sgk3	489.747	0.923066	0.276554	3.33775	0.000844608	0.0194785
ENSMUSG00000079056	Kcnip3	295.513	0.643217	0.19277	3.33671	0.000847764	0.019511
ENSMUSG00000027375	Mal	1006.89	0.630285	0.189132	3.33252	0.000860631	0.019679
ENSMUSG00000025610	Map3k7cl	162.499	0.858395	0.257599	3.33229	0.000861348	0.019679
ENSMUSG00000043557	Mdga1	211.388	0.740985	0.222509	3.33014	0.000868027	0.0198027
ENSMUSG00000020798	Spns3	8.50399	5.32669	1.60091	3.32729	0.000876947	0.019948
ENSMUSG00000047638	Nr1h4	11.6436	5.78321	1.73804	3.32743	0.000876513	0.019948
ENSMUSG00000024232	Bambi	800.876	0.523427	0.157349	3.32654	0.000879317	0.0199729
ENSMUSG00000027831	Veph1	792.365	0.592595	0.17824	3.32471	0.00088512	0.0200465
ENSMUSG00000115995	NA	274.932	1.00374	0.302149	3.32201	0.000893703	0.0201825
ENSMUSG00000042684	Npl	284.094	1.23103	0.371995	3.30927	0.000935381	0.0209125
ENSMUSG00000030245	Golt1b	1961.61	-0.545486	0.164937	-3.30725	0.000942174	0.0210343
ENSMUSG00000041797	Abca9	126.308	1.18368	0.358105	3.3054	0.000948426	0.0211437
ENSMUSG00000025010	Ccnj	379.216	-0.755407	0.228764	-3.30212	0.000959561	0.0213615
ENSMUSG00000025727	A930017K11Rik	196.245	0.746125	0.226003	3.30139	0.000962073	0.021387
ENSMUSG00000044254	Pcsk9	588.207	2.25807	0.68453	3.29871	0.000971298	0.0215614
ENSMUSG00000037405	Icam1	335.753	0.571979	0.173465	3.29738	0.000975929	0.0216335
ENSMUSG00000001942	Siae	599.526	0.553115	0.167972	3.2929	0.000991586	0.0219185
ENSMUSG00000045318	Adra2c	165.676	1.11632	0.339316	3.2899	0.00100221	0.0221222
ENSMUSG00000031910	Has3	408.974	2.20864	0.671944	3.28695	0.0010128	0.0223243
ENSMUSG00000028076	Cd1d1	176.185	0.845782	0.257468	3.285	0.00101981	0.0224474
ENSMUSG00000024598	Fbn2	20888.6	-0.559041	0.170483	-3.27916	0.00104118	0.0228533
ENSMUSG00000066042	Med18	188.144	-0.893178	0.272643	-3.276	0.00105287	0.0229704
ENSMUSG00000042035	Igsf3	1660.33	-0.703554	0.214777	-3.27574	0.00105385	0.0229704
ENSMUSG00000025176	Hoga1	111.875	1.64038	0.500661	3.27642	0.00105131	0.0229704
ENSMUSG00000069805	Fbp1	8.66278	6.33746	1.93376	3.27727	0.00104815	0.0229704
ENSMUSG00000032332	Col12a1	1408.15	-0.538561	0.164471	-3.2745	0.00105848	0.0230391
ENSMUSG00000019852	Arfgef3	199.434	1.09061	0.33317	3.27343	0.00106249	0.0230754
ENSMUSG00000054630	Ugt2b5	8.2212	6.2619	1.91304	3.27327	0.00106309	0.0230754
ENSMUSG00000034616	Ssh3	282.009	0.675777	0.206487	3.27273	0.00106515	0.0230881
ENSMUSG00000018507	Trpv2	61.5463	1.11282	0.340433	3.26883	0.00107995	0.0233442
ENSMUSG00000028834	Trim63	44.3844	-2.23965	0.685751	-3.26598	0.00109085	0.0235472
ENSMUSG00000039385	Cdh6	2678.25	1.10495	0.33853	3.26396	0.00109866	0.0236833
ENSMUSG00000040714	Klc3	258.184	0.732408	0.224518	3.26214	0.00110575	0.0237707
ENSMUSG00000027536	Chmp4c	109.995	1.29382	0.396572	3.26252	0.00110427	0.0237707
ENSMUSG00000020297	Nsg2	97.7408	1.25583	0.385038	3.26156	0.001108	0.0237863
ENSMUSG00000020669	Sh3yl1	424.144	0.773251	0.237204	3.25985	0.00111471	0.0238648
ENSMUSG00000113924	NA	104.28	-1.58297	0.48597	-3.25734	0.00112462	0.0240029
ENSMUSG00000028780	Sema3c	5022.64	0.57029	0.175191	3.25525	0.00113291	0.0240571
ENSMUSG00000010066	Cacna2d2	55.2155	1.85769	0.570666	3.2553	0.00113272	0.0240571
ENSMUSG00000026888	Grb14	750.899	0.592773	0.182128	3.2547	0.00113512	0.0240713
ENSMUSG00000089678	Agxt2	7.99517	6.22216	1.91289	3.25275	0.00114293	0.0241715
ENSMUSG00000038002	Cramp1	495.791	-0.755685	0.232549	-3.24958	0.00115576	0.0244031
ENSMUSG00000047507	Baiap3	57.9165	1.31223	0.403853	3.24927	0.001157	0.0244031
ENSMUSG00000092164	Rergl	73.666	1.42337	0.438167	3.24846	0.00116032	0.02444
ENSMUSG00000022562	Oplah	762.195	0.570497	0.175782	3.24548	0.00117253	0.0245759
ENSMUSG00000029273	Sult1d1	123.066	9.20366	2.83536	3.24603	0.00117025	0.0245759
ENSMUSG00000025969	Nrp2	1453.25	0.600688	0.185302	3.24167	0.0011883	0.0247958
ENSMUSG00000046805	Mpeg1	278.238	0.759014	0.234315	3.23929	0.00119828	0.0249057
ENSMUSG00000063286	Gm8995	72.6541	1.25515	0.387817	3.23645	0.00121027	0.0251203
ENSMUSG00000027690	Slc2a2	195.491	4.56512	1.41105	3.23527	0.00121528	0.0251717
ENSMUSG00000026832	Cytip	10.5335	3.05349	0.944666	3.23235	0.00122776	0.0253154
ENSMUSG00000022099	Dmtn	494.133	0.752707	0.233085	3.22933	0.00124081	0.0255509
ENSMUSG00000020847	Rph3al	340.059	1.04007	0.322738	3.22266	0.00127008	0.0259922
ENSMUSG00000046352	Gjb2	28.0093	1.74572	0.541742	3.22242	0.00127115	0.0259922
ENSMUSG00000036560	Lgi4	29.0115	2.70281	0.839848	3.21822	0.00128991	0.0262852
ENSMUSG00000118504	NA	79.4811	-0.95526	0.297041	-3.21592	0.00130026	0.026393
ENSMUSG00000112743	Nt5dc3	7.06388	6.04395	1.87936	3.21597	0.00130006	0.026393
ENSMUSG00000026458	Ppfia4	176.496	0.670226	0.208599	3.21299	0.00131362	0.0265953
ENSMUSG00000046999	1110032F04Rik	276.549	-0.532263	0.165754	-3.21117	0.00132196	0.0267295
ENSMUSG00000028555	Ttc39a	234.896	0.690506	0.215157	3.20931	0.00133052	0.026868
ENSMUSG00000045934	Mtmr11	567.648	0.65231	0.203312	3.20841	0.0013347	0.0269175
ENSMUSG00000004031	Brinp2	48.4933	1.76873	0.552083	3.20374	0.00135656	0.0273232
ENSMUSG00000035910	Dcdc2a	1541.4	0.708604	0.221246	3.20279	0.00136104	0.0273782
ENSMUSG00000039450	Dcxr	352.745	0.865397	0.27135	3.18922	0.00142655	0.0285859
ENSMUSG00000030768	Disp1	1687.1	-0.560959	0.17599	-3.18744	0.00143539	0.0287263
ENSMUSG00000044349	Snhg11	285.76	-0.795736	0.249735	-3.18632	0.00144096	0.0287976
ENSMUSG00000111773	NA	52.3317	2.16403	0.679236	3.18598	0.00144264	0.0287976
ENSMUSG00000027698	Nceh1	320.311	0.845589	0.265752	3.18187	0.00146327	0.0290611
ENSMUSG00000057378	Ryr3	21.236	2.23333	0.70199	3.18143	0.00146551	0.0290687
ENSMUSG00000027630	Tbl1xr1	1048.31	-0.634479	0.200083	-3.17108	0.00151872	0.0298592
ENSMUSG00000051177	Plcb1	615.828	0.819538	0.258427	3.17125	0.00151785	0.0298592
ENSMUSG00000022831	Hcls1	221.737	0.58614	0.184929	3.16953	0.00152685	0.0299815
ENSMUSG00000032060	Cryab	128.127	1.31272	0.414279	3.16869	0.00153126	0.0300304
ENSMUSG00000095407	Tmem200c	88.3936	0.979758	0.309865	3.16189	0.0015675	0.0305877
ENSMUSG00000030737	Slco2b1	159.401	0.856159	0.27094	3.15996	0.00157791	0.0307107
ENSMUSG00000071178	Serpina1b	9.24874	4.50404	1.42878	3.15236	0.00161954	0.0312525
ENSMUSG00000027111	Itga6	3997.94	0.586587	0.186141	3.1513	0.00162546	0.0313281
ENSMUSG00000003282	Plag1	260.22	-0.675562	0.214549	-3.14875	0.0016397	0.031525
ENSMUSG00000049946	BC030500	41.4646	1.54862	0.492311	3.14561	0.00165739	0.0318259
ENSMUSG00000101389	Ms4a4a	50.3227	1.43049	0.456427	3.1341	0.00172385	0.0329003
ENSMUSG00000020679	Hnf1b	3142.59	1.27435	0.406713	3.1333	0.00172854	0.0329496
ENSMUSG00000028381	Ugcg	918.559	-0.687994	0.219625	-3.13258	0.00173275	0.0329897
ENSMUSG00000067629	Syngap1	529.111	-0.714597	0.22828	-3.13035	0.00174598	0.0331207
ENSMUSG00000019880	Rspo3	648.997	-0.587644	0.187699	-3.13078	0.00174343	0.0331207
ENSMUSG00000007034	Slc44a4	97.2068	1.97809	0.632979	3.12505	0.00177776	0.0335609
ENSMUSG00000038060	Dlec1	51.4493	1.27529	0.408738	3.12006	0.00180816	0.0340936
ENSMUSG00000057454	Lypd3	15.3331	2.41994	0.775862	3.11904	0.00181443	0.0341706
ENSMUSG00000027035	Cers6	1264.81	-1.40914	0.452147	-3.11656	0.00182972	0.0342138
ENSMUSG00000020707	Rnf135	293.487	0.504192	0.161778	3.11658	0.00182964	0.0342138
ENSMUSG00000034957	Cebpa	288.991	0.823529	0.264253	3.11644	0.00183049	0.0342138
ENSMUSG00000015652	Steap1	94.2575	1.53978	0.494095	3.11636	0.00183098	0.0342138
ENSMUSG00000037034	Pax1	30.5821	2.58669	0.83008	3.11619	0.00183202	0.0342138
ENSMUSG00000037826	Ppm1k	76.8172	-1.30164	0.417781	-3.11561	0.00183562	0.0342167
ENSMUSG00000029994	Anxa4	617.072	0.679961	0.21843	3.11294	0.00185232	0.0343374
ENSMUSG00000048612	Myof	1379.97	0.712642	0.228943	3.11274	0.00185357	0.0343374
ENSMUSG00000032394	Igdcc3	428.632	-0.681604	0.219009	-3.11222	0.00185684	0.0343416
ENSMUSG00000059173	Pde1a	406.613	0.517714	0.166364	3.11194	0.00185862	0.0343416
ENSMUSG00000035187	Nkx6-1	83.6743	1.7416	0.559791	3.11115	0.0018636	0.0343931
ENSMUSG00000005125	Ndrg1	711.423	0.870596	0.279983	3.10946	0.0018743	0.0345499
ENSMUSG00000028737	Aldh4a1	2308.14	0.568657	0.182906	3.10902	0.0018771	0.0345607
ENSMUSG00000030108	Slc6a13	219.291	1.39478	0.448806	3.10775	0.00188516	0.0345871
ENSMUSG00000034912	Mdga2	194.185	-0.730759	0.235295	-3.10571	0.00189822	0.034747
ENSMUSG00000115279	NA	145.893	-1.16677	0.37582	-3.10459	0.00190541	0.0347548
ENSMUSG00000116361	NA	145.893	-1.16677	0.37582	-3.10459	0.00190541	0.0347548
ENSMUSG00000017734	Dbndd2	229.312	1.00803	0.324742	3.10409	0.00190868	0.034774
ENSMUSG00000037692	Ahdc1	4175.37	-0.549481	0.177054	-3.10347	0.00191268	0.0348064
ENSMUSG00000055675	Kbtbd11	1109.12	0.750901	0.242028	3.10254	0.00191867	0.0348748
ENSMUSG00000067279	Ppp1r3c	723.271	0.776597	0.250605	3.09889	0.00194249	0.0352258
ENSMUSG00000021636	Marveld2	486.934	0.600759	0.193907	3.09818	0.00194711	0.0352688
ENSMUSG00000024306	Ccdc178	24.0184	2.15096	0.695206	3.09399	0.00197482	0.0357295
ENSMUSG00000060510	Zfp266	3371.78	-1.36081	0.439985	-3.09286	0.00198239	0.0357836
ENSMUSG00000022641	Bbx	598.556	-0.593714	0.192012	-3.09207	0.00198765	0.0358372
ENSMUSG00000028766	Alpl	617.873	-0.69431	0.224679	-3.09023	0.00200005	0.0359365
ENSMUSG00000024650	Slc22a6	80.8494	4.9702	1.60932	3.08839	0.00201244	0.0361178
ENSMUSG00000021678	F2rl1	463.022	0.52816	0.171555	3.07867	0.00207926	0.0371042
ENSMUSG00000021662	Arhgef28	1064.7	0.558657	0.181503	3.07795	0.00208433	0.0371524
ENSMUSG00000042772	Smg7	1561.41	-1.11627	0.362856	-3.07634	0.00209559	0.0373106
ENSMUSG00000028167	Bdh2	131.292	1.16527	0.379316	3.07202	0.00212617	0.037769
ENSMUSG00000074217	Misp3	51.2373	4.24248	1.38526	3.0626	0.00219425	0.0386276
ENSMUSG00000023953	Polh	651.146	-0.509597	0.166541	-3.05989	0.00221418	0.0389347
ENSMUSG00000031880	Rrad	293.404	0.60777	0.198808	3.05708	0.00223505	0.0392575
ENSMUSG00000078350	Smim1	469.264	0.729045	0.238998	3.05043	0.00228516	0.040003
ENSMUSG00000096780	NA	170.905	-0.657066	0.215492	-3.04914	0.00229495	0.0401296
ENSMUSG00000062510	Nsl1	464.73	-0.606698	0.199067	-3.04771	0.00230589	0.040182
ENSMUSG00000042073	Abhd14b	409.461	0.886284	0.290841	3.04731	0.00230898	0.040182
ENSMUSG00000026156	B3gat2	351.816	3.15561	1.03665	3.04404	0.00233425	0.040545
ENSMUSG00000042985	Upk3b	92.1352	1.79206	0.588913	3.043	0.00234235	0.0405956
ENSMUSG00000038403	Hjv	12.406	4.32759	1.42308	3.041	0.00235794	0.0406905
ENSMUSG00000089774	Slc5a3	634.749	-0.625863	0.206074	-3.03708	0.00238885	0.040948
ENSMUSG00000024866	Acy3	515.541	-0.513037	0.168881	-3.03785	0.0023827	0.040948
ENSMUSG00000046215	Rprml	11.2528	-2.92549	0.963752	-3.03552	0.00240117	0.0409921
ENSMUSG00000047466	8030462N17Rik	226.241	-0.757153	0.249459	-3.03518	0.00240388	0.0409921
ENSMUSG00000116473	NA	226.241	-0.757153	0.249459	-3.03518	0.00240388	0.0409921
ENSMUSG00000038168	P3h2	639.604	0.720854	0.237553	3.03449	0.00240939	0.0410305
ENSMUSG00000025494	Sigirr	215.415	1.11854	0.368957	3.03164	0.00243227	0.0413302
ENSMUSG00000018168	Ikzf3	71.6128	-1.28879	0.425927	-3.02586	0.00247929	0.0418565
ENSMUSG00000053799	Exoc6	692.921	0.671049	0.221754	3.0261	0.0024773	0.0418565
ENSMUSG00000024354	Slc23a1	46.5387	2.55205	0.843387	3.02595	0.00247852	0.0418565
ENSMUSG00000022144	Gdnf	1611.17	-1.04796	0.347018	-3.01989	0.00252866	0.0424609
ENSMUSG00000024664	Fads3	854.643	0.603859	0.199943	3.02015	0.00252645	0.0424609
ENSMUSG00000027962	Vcam1	1215.47	0.658953	0.218292	3.01868	0.00253881	0.04254
ENSMUSG00000032172	Olfm2	160.663	0.893083	0.295852	3.01868	0.00253881	0.04254
ENSMUSG00000106631	NA	60.0512	-1.09409	0.362483	-3.01831	0.00254189	0.0425461
ENSMUSG00000027360	Hdc	272.003	4.00001	1.32565	3.0174	0.00254957	0.0426291
ENSMUSG00000113948	Rpl17-ps3	9.72497	3.22481	1.06933	3.01573	0.00256363	0.0427727
ENSMUSG00000050866	Clrn3	113.311	7.25784	2.40662	3.01578	0.00256317	0.0427727
ENSMUSG00000074971	Fibin	422.482	-0.607602	0.201802	-3.01088	0.00260491	0.043369
ENSMUSG00000015653	Steap2	694.677	1.53997	0.511897	3.00837	0.00262657	0.0436424
ENSMUSG00000038298	Pdzk1	1296.93	3.53095	1.17419	3.00714	0.00263717	0.0437665
ENSMUSG00000029778	Adcyap1r1	53.884	1.62417	0.542387	2.99449	0.00274906	0.0453349
ENSMUSG00000059412	Fxyd2	285.932	3.92227	1.31073	2.99243	0.00276766	0.0454977
ENSMUSG00000055373	Fut9	125.157	3.19272	1.06855	2.9879	0.00280905	0.0460331
ENSMUSG00000010358	Ifi35	122.908	0.958696	0.320898	2.98755	0.00281226	0.0460376
ENSMUSG00000090877	Hspa1b	519.411	0.724592	0.242588	2.98692	0.00281803	0.0460464
ENSMUSG00000025877	Hk3	61.4514	1.23596	0.413872	2.98634	0.00282341	0.0460754
ENSMUSG00000047735	Samd9l	360.926	0.938525	0.314365	2.98546	0.00283148	0.0460826
ENSMUSG00000026304	Rab17	131.61	1.41846	0.475245	2.9847	0.00283857	0.0460826
ENSMUSG00000040896	Kcnd3	405.382	0.582763	0.195412	2.98223	0.00286159	0.0464082
ENSMUSG00000030909	Anks4b	164.182	4.37438	1.46715	2.98155	0.00286797	0.0464634
ENSMUSG00000018727	Cpsf4l	9.54028	-3.15282	1.05983	-2.97485	0.00293135	0.0472945
ENSMUSG00000032105	Pdzd3	30.1548	2.39928	0.806624	2.97447	0.00293497	0.0473041
ENSMUSG00000041773	Enc1	5058.82	-1.02548	0.344854	-2.97366	0.00294273	0.0473803
ENSMUSG00000031853	Map3k21	826.87	0.657766	0.22125	2.97296	0.00294947	0.0474389
ENSMUSG00000019853	Hebp2	301.387	0.70021	0.235551	2.97265	0.00295243	0.0474389
ENSMUSG00000026147	Col9a1	477.98	-0.874546	0.294236	-2.97226	0.00295618	0.0474505
ENSMUSG00000054423	Cadps	31.8345	1.55534	0.5236	2.97048	0.00297336	0.0476286
ENSMUSG00000015852	Fcrls	185.835	0.824696	0.277695	2.96979	0.00298	0.0476861
ENSMUSG00000036083	Slc17a3	7.37799	6.1058	2.05659	2.96889	0.00298879	0.0477292
ENSMUSG00000029765	Plxna4	172.077	0.853509	0.287637	2.96731	0.00300419	0.0478745
ENSMUSG00000032281	Acsbg1	129.212	-1.23767	0.417417	-2.96507	0.00302614	0.0480315
ENSMUSG00000036887	C1qa	448.069	0.731686	0.247055	2.96163	0.00306019	0.0485141
ENSMUSG00000038763	Alpk3	35.0116	1.73933	0.587401	2.96106	0.00306584	0.0485141
ENSMUSG00000040429	Mterf1a	70.4027	0.96714	0.326888	2.95863	0.00309014	0.0487508
ENSMUSG00000027221	Chst1	346.595	0.527392	0.178285	2.95813	0.00309507	0.0487793
ENSMUSG00000032564	Cpne4	16.6804	2.11875	0.71742	2.95329	0.00314411	0.0491562
ENSMUSG00000023960	Enpp5	457.393	0.634981	0.215093	2.95213	0.00315595	0.0492648
ENSMUSG00000026255	Efhd1	76.7284	1.37459	0.465816	2.95092	0.00316826	0.0493365
ENSMUSG00000029556	Hnf1a	184.022	2.56334	0.869077	2.94949	0.00318295	0.0495161
ENSMUSG00000084128	Esrp2	372.869	0.770447	0.261412	2.94725	0.00320616	0.0497289
ENSMUSG00000005892	Trh	60.3332	6.6339	2.25074	2.94743	0.00320423	0.0497289
ENSMUSG00000026841	Fibcd1	581.922	2.01855	0.684981	2.94687	0.00321012	0.0497409
ENSMUSG00000042510	AA986860	379.299	0.827039	0.2808	2.94529	0.00322648	0.0497973
